# Supplementary material for: GCN sensitive protein translation in yeast
Source: PLoS One. 2020 Sep 18;15(9):e0233197. doi: 10.1371/journal.pone.0233197 (PMC7500604; doi:10.1371/journal.pone.0233197)
Supplement: S1 File — MS/MS data collected as described [32]. (XLSX) [file pone.0233197.s012.xlsx]

## Sheet: UP_peptides
reference	geneid	genename	id	annAUG	upAUG	upStop	upFrame	nterm_cleaved	peptide	dta	min_e_value	d_score	dta_count	PAe	runcount	modifications
id_1596_903_to_953_frame_2	YKL113C	RAD27	1596	1001	903	953	2	0	MYYNEVFFLIYIDEK	T90_37_2.03568.03568.3.dta	0.180315	0.743968	1	PAe000088	2
id_168_688_to_753_frame_3	YBL072C	RPS8A	168	1001	688	753	3	0	mcYGHMSNGTTYYFEcYR	T120_24_2.01207.01207.3.dta	0.814591	0.0890603	1	PAe000089	2	acetylation of protein n-term:1 ;ICAT light:2 ;ICAT heavy:16
id_2486_719_to_760_frame_1	YDR079W	PET100	2486	1001	719	760	1	0	MLLYHPVLYHR	200.01547.01547.3.dta	0.360355	0.44327	3	PAe000149	2
id_2486_719_to_760_frame_1	YDR079W	PET100	2486	1001	719	760	1	0	MLLYHPVLYHR	500.00903.00903.3.dta	0.324963	0.488167	3	PAe000149	2
id_2486_719_to_760_frame_1	YDR079W	PET100	2486	1001	719	760	1	0	MLLYHPVLYHR	500.01216.01216.3.dta	0.339174	0.469578	3	PAe000149	2
id_2733_771_to_797_frame_2	YDR325W	YCG1	2733	1001	771	797	2	0	mQVILNcS	A30_21_1.01208.01208.2.dta	0.702864	0.153128	8	PAe000084	2	oxidation of M:1 ;ICAT light:7
id_2733_771_to_797_frame_2	YDR325W	YCG1	2733	1001	771	797	2	0	mQVILNcS	ffe_d8_1.01330.01330.2.dta	0.358458	0.00725874	8	PAe000083	2	oxidation of M:1 ;ICAT light:7
id_2733_771_to_797_frame_2	YDR325W	YCG1	2733	1001	771	797	2	0	mQVILNcS	T120_19_2.01419.01419.2.dta	0.624664	0.204353	8	PAe000089	2	oxidation of M:1 ;ICAT light:7
id_2733_771_to_797_frame_2	YDR325W	YCG1	2733	1001	771	797	2	0	mQVILNcS	T30_20_3.01202.01202.2.dta	0.828522	0.0816958	8	PAe000086	2	oxidation of M:1 ;ICAT light:7
id_2733_771_to_797_frame_2	YDR325W	YCG1	2733	1001	771	797	2	0	mQVILNcS	T30_21_1.01428.01428.2.dta	0.578699	0.237547	8	PAe000086	2	oxidation of M:1 ;ICAT light:7
id_2733_771_to_797_frame_2	YDR325W	YCG1	2733	1001	771	797	2	0	mQVILNcS	T30_21_3.01226.01226.2.dta	0.552623	0.257571	8	PAe000086	2	oxidation of M:1 ;ICAT light:7
id_2733_771_to_797_frame_2	YDR325W	YCG1	2733	1001	771	797	2	0	mQVILNcS	T90_14_1.03747.03747.2.dta	0.5422	0.265841	8	PAe000088	2	oxidation of M:1 ;ICAT light:7
id_2733_771_to_797_frame_2	YDR325W	YCG1	2733	1001	771	797	2	0	mQVILNcS	T90_16_2.03370.03370.2.dta	0.861805	0.0645908	8	PAe000088	2	oxidation of M:1 ;ICAT light:7
id_28831_982_to_1032_frame_3	YHR032W-A	YHR032W-A	28831	1001	982	1032	3	0	mLRPIHHETPSGSNDV	ystcicat_26_2.02401.02401.3.dta	0.35245	0.452903	1	PAe000146	2	oxidation of M:1
id_28855_966_to_1031_frame_2	YOL155W-A	YOL155W-A	28855	1001	966	1031	2	0	mFLLLYPLISNECFmEASINA	A30_20_2.01346.01346.3.dta	0.502829	0.29858	1	PAe000084	2	oxidation of M:1 ;oxidation of M:15
id_2999_570_to_653_frame_2	YGL031C	RPL24A	2999	1001	570	653	2	0	mATEGSVVLESNVLIYER	101705_yeast_shotguncontrol_4ul_10.10700.10700.3.dta	0.243835	0.612903	1	PAe000324	2	oxidation of M:1
id_3412_601_to_708_frame_3	YGR180C	RNR4	3412	1001	601	708	3	0	mGVVVATPSSLLTVIGR	PCI0365.00562.00562.3.dta	0.655029	0.183739	4	PAe000139	2	acetylation of protein n-term:1
id_3412_601_to_708_frame_3	YGR180C	RNR4	3412	1001	601	708	3	0	mGVVVATPSSLLTVIGR	ph022804_02.05394.05394.3.dta	0.02647	1.57725	4	PAe000160	2	acetylation of protein n-term:1
id_3412_601_to_708_frame_3	YGR180C	RNR4	3412	1001	601	708	3	0	mGVVVATPSSLLTVIGR	ph022804_03.05342.05342.3.dta	0.00180146	2.74437	4	PAe000160	2	acetylation of protein n-term:1
id_3412_601_to_708_frame_3	YGR180C	RNR4	3412	1001	601	708	3	0	mGVVVATPSSLLTVIGR	ph022804_07.05283.05283.3.dta	0.0329406	1.48227	4	PAe000160	2	acetylation of protein n-term:1
id_3466_720_to_851_frame_2	YGR234W	YHB1	3466	1001	720	851	2	0	mVLmPPENTEINHSLYGDLR	092205_yeast_shotguncontrol_2ul_07.15356.15356.3.dta	0.175504	0.755712	1	PAe000324	2	acetylation of protein n-term:1 ;oxidation of M:4
id_3466_858_to_929_frame_2	YGR234W	YHB1	3466	1001	858	929	2	0	MLYTHGNIYIYIYITILWVEVET	100605_yeast_shotguncontrol_4ul_04.19313.19313.3.dta	0.80894	0.0920838	1	PAe000324	2
id_3735_888_to_944_frame_2_trimmed_1	YJL199C	MBB1	3735	1001	888	944	2	1	GSLMLLPAIGCCYVNQI	PCI0675.00522.00522.3.dta	0.0173285	1.76124	1	PAe000139	3
id_412_691_to_753_frame_3	YBR208C	DUR1,2	412	1001	691	753	3	0	mFCFFLLLNLNR	100605_yeast_shotguncontrol_4ul_08.20466.20466.2.dta	0.0935099	1.02914	2	PAe000324	2	acetylation of protein n-term:1
id_412_691_to_753_frame_3	YBR208C	DUR1,2	412	1001	691	753	3	0	mFCFFLLLNLNR	101705_yeast_shotguncontrol_4ul_08.21432.21432.2.dta	0.448378	0.348356	2	PAe000324	2	acetylation of protein n-term:1
id_4376_963_to_1043_frame_2_trimmed_1	YLR384C	IKI3	4376	1001	963	1043	2	1	pRQETVQmPNGLWLNmTR	T60_43_2.04254.04254.3.dta	0.113429	0.945277	1	PAe000159	2	acetylation of protein n-term:1 ;oxidation of M:8 ;oxidation of M:16
id_4376_987_to_1043_frame_2_trimmed_1	YLR384C	IKI3	4376	1001	987	1043	2	1	pNGLWLNmTR	005a.01528.01528.2.dta	0.352271	0.270094	7	PAe000143	2	acetylation of protein n-term:1 ;oxidation of M:8
id_4376_987_to_1043_frame_2_trimmed_1	YLR384C	IKI3	4376	1001	987	1043	2	1	pNGLWLNmTR	040.00795.00795.2.dta	0.516361	0.287047	7	PAe000120	2	acetylation of protein n-term:1 ;oxidation of M:8
id_4376_987_to_1043_frame_2_trimmed_1	YLR384C	IKI3	4376	1001	987	1043	2	1	pNGLWLNmTR	042205_020a.00963.00963.2.dta	0.344436	0.116105	7	PAe000147	2	acetylation of protein n-term:1 ;oxidation of M:8
id_4376_987_to_1043_frame_2_trimmed_1	YLR384C	IKI3	4376	1001	987	1043	2	1	pNGLWLNmTR	Ffe_d6.01878.01878.2.dta	0.474969	0.186062	7	PAe000161	2	acetylation of protein n-term:1 ;oxidation of M:8
id_4376_987_to_1043_frame_2_trimmed_1	YLR384C	IKI3	4376	1001	987	1043	2	1	pNGLWLNmTR	ph022804_03.02030.02030.2.dta	0.297373	0.526698	7	PAe000160	2	acetylation of protein n-term:1 ;oxidation of M:8
id_4376_987_to_1043_frame_2_trimmed_1	YLR384C	IKI3	4376	1001	987	1043	2	1	pNGLWLNmTR	ph022804_03.02122.02122.2.dta	0.558407	0.253049	7	PAe000160	2	acetylation of protein n-term:1 ;oxidation of M:8
id_4376_987_to_1043_frame_2_trimmed_1	YLR384C	IKI3	4376	1001	987	1043	2	1	pNGLWLNmTR	ph022804_05.02102.02102.2.dta	0.549203	0.260267	7	PAe000160	2	acetylation of protein n-term:1 ;oxidation of M:8
id_461_503_to_571_frame_1	YBR257W	POP4	461	1001	503	571	1	0	MNPGLTLIPTR	042805_005a.03583.03583.2.dta	0.725901	0.00184997	2	PAe000154	2
id_461_503_to_571_frame_1	YBR257W	POP4	461	1001	503	571	1	0	MNPGLTLIPTR	043005_005a.03489.03489.2.dta	0.0944891	0.887346	2	PAe000144	2
id_4739_765_to_803_frame_2	YMR132C	JLP2	4739	1001	765	803	2	0	mLDAIYFHLLYS	100605_yeast_shotguncontrol_4ul_04.05804.05804.3.dta	0.637125	0.195776	1	PAe000324	2	acetylation of protein n-term:1
id_4903_700_to_729_frame_3	YMR290C	HAS1	4903	1001	700	729	3	0	mcILQSmTL	ysticat2_16_1.01627.01627.2.dta	0.966228	0.0149204	1	PAe000076	2	oxidation of M:1 ;ICAT_old_light:2 ;oxidation of M:7
id_497_541_to_630_frame_3_trimmed_1	YBR293W	VBA2	497	1001	541	630	3	1	cMCGFLPNLLLDDcVQIHR	T90_32_2.01977.01977.3.dta	0.110366	0.957165	1	PAe000088	3	ICAT light:1 ;ICAT light:14
id_497_541_to_630_frame_3_trimmed_1	YBR293W	VBA2	497	1001	541	630	3	1	cMcGFLPNLLLDDCVQIHR	T90_32_2.01977.01977.3.dta	0.867335	0.0618131	1	PAe000088	2	ICAT light:1 ;ICAT light:3
id_5048_727_to_846_frame_3	YNL104C	LEU4	5048	1001	727	846	3	0	MYIYIYISTGAWEmCAMESR	042805_060b.03485.03485.3.dta	0.0657149	0.907791	1	PAe000154	2	oxidation of M:14
id_5048_727_to_846_frame_3	YNL104C	LEU4	5048	1001	727	846	3	0	MYIYIYISTGAWEMCAmESR	042805_060b.03485.03485.3.dta	0.478258	0.045793	1	PAe000154	2	oxidation of M:17
id_5245_459_to_503_frame_2_trimmed_1	YNL301C	RPL18B	5245	1001	459	503	2	1	AFFSLMNVPVR	101705_yeast_shotguncontrol_4ul_05.05832.05832.3.dta	0.685977	0.163691	1	PAe000324	2
id_5413_888_to_998_frame_2_trimmed_1	YOL052C-A	DDR2	5413	1001	888	998	2	1	pFLTHNLHSLVNSFFILFFFILK	092205_yeast_shotguncontrol_2ul_09.22143.22143.3.dta	0.486134	0.313244	1	PAe000324	2	acetylation of protein n-term:1
id_5575_916_to_1023_frame_3	YOR049C	RSB1	5575	1001	916	1023	3	0	mSNATNNTLGSLLPQLEAAANSK	042305_020b.01688.01688.3.dta	0.366488	0.43594	1	PAe000140	2	acetylation of protein n-term:1
id_5687_885_to_929_frame_2	YOR161C	PNS1	5687	1001	885	929	2	0	mLLYSFLTFFNcAL	T90_25_1.03677.03677.3.dta	0.843388	0.0739725	1	PAe000088	2	oxidation of M:1 ;ICAT heavy:12
id_5748_615_to_644_frame_2_trimmed_1	YOR222W	ODC2	5748	1001	615	644	2	1	VDQLVLLR	042205_005a.03204.03204.2.dta	0.21056	0.238321	2	PAe000147	2
id_5748_615_to_644_frame_2_trimmed_1	YOR222W	ODC2	5748	1001	615	644	2	1	VDQLVLLR	042805_005a.03213.03213.2.dta	0.0507634	1.06566	2	PAe000154	3
id_5929_856_to_897_frame_3	YPL008W	CHL1	5929	1001	856	897	3	0	mTLSLTYLNSSLV	092205_yeast_shotguncontrol_2ul_06.03694.03694.3.dta	0.0152739	1.81605	11	PAe000324	4	acetylation of protein n-term:1
id_5929_856_to_897_frame_3	YPL008W	CHL1	5929	1001	856	897	3	0	mTLSLTYLNSSLV	092205_yeast_shotguncontrol_2ul_10.03146.03146.3.dta	0.590499	0.228781	11	PAe000324	2	acetylation of protein n-term:1
id_5929_856_to_897_frame_3	YPL008W	CHL1	5929	1001	856	897	3	0	mTLSLTYLNSSLV	100605_yeast_shotguncontrol_4ul_03.03068.03068.3.dta	0.00957486	2.01887	11	PAe000324	2	acetylation of protein n-term:1
id_5929_856_to_897_frame_3	YPL008W	CHL1	5929	1001	856	897	3	0	mTLSLTYLNSSLV	100605_yeast_shotguncontrol_4ul_06.03200.03200.3.dta	0.195847	0.708083	11	PAe000324	3	acetylation of protein n-term:1
id_5929_856_to_897_frame_3	YPL008W	CHL1	5929	1001	856	897	3	0	mTLSLTYLNSSLV	100605_yeast_shotguncontrol_4ul_06.03213.03213.3.dta	0.191036	0.718885	11	PAe000324	2	acetylation of protein n-term:1
id_5929_856_to_897_frame_3	YPL008W	CHL1	5929	1001	856	897	3	0	mTLSLTYLNSSLV	100605_yeast_shotguncontrol_4ul_07.03092.03092.3.dta	0.0375298	1.42562	11	PAe000324	3	acetylation of protein n-term:1
id_5929_856_to_897_frame_3	YPL008W	CHL1	5929	1001	856	897	3	0	mTLSLTYLNSSLV	100605_yeast_shotguncontrol_4ul_07.03302.03302.3.dta	0.148558	0.828103	11	PAe000324	3	acetylation of protein n-term:1
id_5929_856_to_897_frame_3	YPL008W	CHL1	5929	1001	856	897	3	0	mTLSLTYLNSSLV	101705_yeast_shotguncontrol_4ul_02.03194.03194.3.dta	0.232354	0.63385	11	PAe000324	2	acetylation of protein n-term:1
id_5929_856_to_897_frame_3	YPL008W	CHL1	5929	1001	856	897	3	0	mTLSLTYLNSSLV	101705_yeast_shotguncontrol_4ul_06.03984.03984.3.dta	0.344968	0.462221	11	PAe000324	2	acetylation of protein n-term:1
id_5929_856_to_897_frame_3	YPL008W	CHL1	5929	1001	856	897	3	0	mTLSLTYLNSSLV	101705_yeast_shotguncontrol_4ul_06.04050.04050.3.dta	0.24131	0.617425	11	PAe000324	3	acetylation of protein n-term:1
id_5929_856_to_897_frame_3	YPL008W	CHL1	5929	1001	856	897	3	0	mTLSLTYLNSSLV	lb031904_EH_28.00564.00564.3.dta	0.236069	0.626961	11	PAe000158	3	acetylation of protein n-term:1
id_599_990_to_1055_frame_2	YCR006C	YCR006C	599	1001	990	1055	2	0	mNGPCSYAYATVLFTLR	mf_cicat23_1.01890.01890.3.dta	0.267857	0.572098	1	PAe000148	2	acetylation of protein n-term:1
id_6084_912_to_962_frame_2	YPL163C	SVS1	6084	1001	912	962	2	0	mNYQDPLWPSSLFLVH	T90_28_1.03506.03506.3.dta	0.214446	0.668682	1	PAe000088	2	oxidation of M:1
id_6098_774_to_833_frame_2	YPL177C	CUP9	6098	1001	774	833	2	0	mTDFVAPGVFLSLNASCFC	T90_33_1.02423.02423.3.dta	0.537973	0.269239	1	PAe000088	2	oxidation of M:1
id_6405_628_to_714_frame_3_trimmed_1	YPR201W	ARR3	6405	1001	628	714	3	1	PSVcNMITcK	ysticat2_28_1.01059.01059.3.dta	0.0518259	1.01091	1	PAe000076	2	ICAT_old_heavy:4 ;ICAT_old_heavy:9
id_685_746_to_805_frame_1	YCR089W	FIG2	685	1001	746	805	1	0	MVHGAFLMLTISDLLLVYV	042405_060b.00524.00524.3.dta	0.135797	0.592566	1	PAe000156	2
id_7240_734_to_793_frame_1	YGR122C-A	YGR122C-A	7240	1001	734	793	1	0	MTYCHTDVSHFEIQQLNYL	010528_f26.05028.05028.3.dta	0.00553927	2.25655	16	PAe000145	2
id_7240_734_to_793_frame_1	YGR122C-A	YGR122C-A	7240	1001	734	793	1	0	MTYCHTDVSHFEIQQLNYL	010528_f27.05065.05065.3.dta	0.200553	0.697771	16	PAe000145	2
id_7240_734_to_793_frame_1	YGR122C-A	YGR122C-A	7240	1001	734	793	1	0	MTYCHTDVSHFEIQQLNYL	010528_f27.05146.05146.3.dta	0.324588	0.488668	16	PAe000145	2
id_7240_734_to_793_frame_1	YGR122C-A	YGR122C-A	7240	1001	734	793	1	0	MTYCHTDVSHFEIQQLNYL	092205_yeast_shotguncontrol_2ul_01.14992.14992.3.dta	0.441118	0.355445	16	PAe000324	2
id_7240_734_to_793_frame_1	YGR122C-A	YGR122C-A	7240	1001	734	793	1	0	MTYCHTDVSHFEIQQLNYL	092205_yeast_shotguncontrol_2ul_03.14036.14036.3.dta	0.140866	0.851194	16	PAe000324	2
id_7240_734_to_793_frame_1	YGR122C-A	YGR122C-A	7240	1001	734	793	1	0	MTYCHTDVSHFEIQQLNYL	092205_yeast_shotguncontrol_2ul_04.14146.14146.3.dta	0.633742	0.198088	16	PAe000324	2
id_7240_734_to_793_frame_1	YGR122C-A	YGR122C-A	7240	1001	734	793	1	0	MTYCHTDVSHFEIQQLNYL	092205_yeast_shotguncontrol_2ul_06.14181.14181.3.dta	0.0678852	1.16822	16	PAe000324	2
id_7240_734_to_793_frame_1	YGR122C-A	YGR122C-A	7240	1001	734	793	1	0	MTYCHTDVSHFEIQQLNYL	092205_yeast_shotguncontrol_2ul_07.14310.14310.3.dta	0.321232	0.493181	16	PAe000324	2
id_7240_734_to_793_frame_1	YGR122C-A	YGR122C-A	7240	1001	734	793	1	0	MTYCHTDVSHFEIQQLNYL	092205_yeast_shotguncontrol_2ul_07.14332.14332.3.dta	0.0121122	1.91678	16	PAe000324	4
id_7240_734_to_793_frame_1	YGR122C-A	YGR122C-A	7240	1001	734	793	1	0	MTYCHTDVSHFEIQQLNYL	092205_yeast_shotguncontrol_2ul_09.14727.14727.3.dta	0.0391106	1.40771	16	PAe000324	3
id_7240_734_to_793_frame_1	YGR122C-A	YGR122C-A	7240	1001	734	793	1	0	MTYCHTDVSHFEIQQLNYL	100605_yeast_shotguncontrol_4ul_03.15144.15144.3.dta	0.0700969	1.1543	16	PAe000324	2
id_7240_734_to_793_frame_1	YGR122C-A	YGR122C-A	7240	1001	734	793	1	0	MTYCHTDVSHFEIQQLNYL	100605_yeast_shotguncontrol_4ul_06.15584.15584.3.dta	0.154716	0.810463	16	PAe000324	2
id_7240_734_to_793_frame_1	YGR122C-A	YGR122C-A	7240	1001	734	793	1	0	MTYCHTDVSHFEIQQLNYL	100605_yeast_shotguncontrol_4ul_07.15358.15358.3.dta	0.275478	0.559913	16	PAe000324	4
id_7240_734_to_793_frame_1	YGR122C-A	YGR122C-A	7240	1001	734	793	1	0	MTYCHTDVSHFEIQQLNYL	lb031904_EH_27.02923.02923.3.dta	0.652363	0.185511	16	PAe000158	2
id_7240_734_to_793_frame_1	YGR122C-A	YGR122C-A	7240	1001	734	793	1	0	MTYCHTDVSHFEIQQLNYL	PCI0076.00328.00328.3.dta	0.0141757	1.84846	16	PAe000139	4
id_7240_734_to_793_frame_1	YGR122C-A	YGR122C-A	7240	1001	734	793	1	0	MTYCHTDVSHFEIQQLNYL	PCI0608.00528.00528.3.dta	0.704829	0.151916	16	PAe000139	2
id_727_777_to_863_frame_2	YEL001C	IRC22	727	1001	777	863	2	0	MLLDYTMYSGNLEMSLCLQFIYScFVVR	mf_cicat35_2.02835.02835.3.dta	0.00291824	2.53488	1	PAe000148	2	ICAT light:24
id_821_818_to_871_frame_1	YER019W	ISC1	821	1001	818	871	1	0	MLAILVcVYVLYTYER	T30_41_2.00680.00680.3.dta	0.194907	0.710173	1	PAe000086	2	ICAT light:7
id_917_794_to_847_frame_1	YER115C	SPR6	917	1001	794	847	1	0	mYLILPSILmCSGYINN	092205_yeast_shotguncontrol_2ul_09.14993.14993.3.dta	0.77855	0.108714	1	PAe000324	2	acetylation of protein n-term:1 ;oxidation of M:10

## Sheet: UP_peptides_summary
reference	geneid	genename	id	annAUG	upAUG	upStop	upFrame	nterm_cleaved	peptide	min_eval	max_d_score	dta_count
id_1596_903_to_953_frame_2	YKL113C	RAD27	1596	1001	903	953	2	0	MYYNEVFFLIYIDEK	0.180315	0.743968	1
id_168_688_to_753_frame_3	YBL072C	RPS8A	168	1001	688	753	3	0	mcYGHMSNGTTYYFEcYR	0.814591	0.0890603	1
id_2486_719_to_760_frame_1	YDR079W	PET100	2486	1001	719	760	1	0	MLLYHPVLYHR	0.324963	0.488167	3
id_2733_771_to_797_frame_2	YDR325W	YCG1	2733	1001	771	797	2	0	mQVILNcS	0.358458	0.265841	8
id_28831_982_to_1032_frame_3	YHR032W-A	YHR032W-A	28831	1001	982	1032	3	0	mLRPIHHETPSGSNDV	0.35245	0.452903	1
id_28855_966_to_1031_frame_2	YOL155W-A	YOL155W-A	28855	1001	966	1031	2	0	mFLLLYPLISNECFmEASINA	0.502829	0.29858	1
id_2999_570_to_653_frame_2	YGL031C	RPL24A	2999	1001	570	653	2	0	mATEGSVVLESNVLIYER	0.243835	0.612903	1
id_3412_601_to_708_frame_3	YGR180C	RNR4	3412	1001	601	708	3	0	mGVVVATPSSLLTVIGR	0.00180146	2.74437	4
id_3466_720_to_851_frame_2	YGR234W	YHB1	3466	1001	720	851	2	0	mVLmPPENTEINHSLYGDLR	0.175504	0.755712	1
id_3466_858_to_929_frame_2	YGR234W	YHB1	3466	1001	858	929	2	0	MLYTHGNIYIYIYITILWVEVET	0.80894	0.0920838	1
id_3735_888_to_944_frame_2_trimmed_1	YJL199C	MBB1	3735	1001	888	944	2	1	GSLMLLPAIGCCYVNQI	0.0173285	1.76124	1
id_412_691_to_753_frame_3	YBR208C	DUR1,2	412	1001	691	753	3	0	mFCFFLLLNLNR	0.0935099	1.02914	2
id_4376_963_to_1043_frame_2_trimmed_1	YLR384C	IKI3	4376	1001	963	1043	2	1	pRQETVQmPNGLWLNmTR	0.113429	0.945277	1
id_4376_987_to_1043_frame_2_trimmed_1	YLR384C	IKI3	4376	1001	987	1043	2	1	pNGLWLNmTR	0.297373	0.526698	7
id_461_503_to_571_frame_1	YBR257W	POP4	461	1001	503	571	1	0	MNPGLTLIPTR	0.0944891	0.887346	2
id_4739_765_to_803_frame_2	YMR132C	JLP2	4739	1001	765	803	2	0	mLDAIYFHLLYS	0.637125	0.195776	1
id_4903_700_to_729_frame_3	YMR290C	HAS1	4903	1001	700	729	3	0	mcILQSmTL	0.966228	0.0149204	1
id_497_541_to_630_frame_3_trimmed_1	YBR293W	VBA2	497	1001	541	630	3	1	cMCGFLPNLLLDDcVQIHR	0.110366	0.957165	1
id_5048_727_to_846_frame_3	YNL104C	LEU4	5048	1001	727	846	3	0	MYIYIYISTGAWEmCAMESR	0.0657149	0.907791	1
id_5245_459_to_503_frame_2_trimmed_1	YNL301C	RPL18B	5245	1001	459	503	2	1	AFFSLMNVPVR	0.685977	0.163691	1
id_5413_888_to_998_frame_2_trimmed_1	YOL052C-A	DDR2	5413	1001	888	998	2	1	pFLTHNLHSLVNSFFILFFFILK	0.486134	0.313244	1
id_5575_916_to_1023_frame_3	YOR049C	RSB1	5575	1001	916	1023	3	0	mSNATNNTLGSLLPQLEAAANSK	0.366488	0.43594	1
id_5687_885_to_929_frame_2	YOR161C	PNS1	5687	1001	885	929	2	0	mLLYSFLTFFNcAL	0.843388	0.0739725	1
id_5748_615_to_644_frame_2_trimmed_1	YOR222W	ODC2	5748	1001	615	644	2	1	VDQLVLLR	0.0507634	1.06566	2
id_5929_856_to_897_frame_3	YPL008W	CHL1	5929	1001	856	897	3	0	mTLSLTYLNSSLV	0.00957486	2.01887	11
id_599_990_to_1055_frame_2	YCR006C	YCR006C	599	1001	990	1055	2	0	mNGPCSYAYATVLFTLR	0.267857	0.572098	1
id_6084_912_to_962_frame_2	YPL163C	SVS1	6084	1001	912	962	2	0	mNYQDPLWPSSLFLVH	0.214446	0.668682	1
id_6098_774_to_833_frame_2	YPL177C	CUP9	6098	1001	774	833	2	0	mTDFVAPGVFLSLNASCFC	0.537973	0.269239	1
id_6405_628_to_714_frame_3_trimmed_1	YPR201W	ARR3	6405	1001	628	714	3	1	PSVcNMITcK	0.0518259	1.01091	1
id_685_746_to_805_frame_1	YCR089W	FIG2	685	1001	746	805	1	0	MVHGAFLMLTISDLLLVYV	0.135797	0.592566	1
id_7240_734_to_793_frame_1	YGR122C-A	YGR122C-A	7240	1001	734	793	1	0	MTYCHTDVSHFEIQQLNYL	0.00553927	2.25655	16
id_727_777_to_863_frame_2	YEL001C	IRC22	727	1001	777	863	2	0	MLLDYTMYSGNLEMSLCLQFIYScFVVR	0.00291824	2.53488	1
id_821_818_to_871_frame_1	YER019W	ISC1	821	1001	818	871	1	0	MLAILVcVYVLYTYER	0.194907	0.710173	1
id_917_794_to_847_frame_1	YER115C	SPR6	917	1001	794	847	1	0	mYLILPSILmCSGYINN	0.77855	0.108714	1
