# Supplementary material for: GCN sensitive protein translation in yeast
Source: PLoS One. 2020 Sep 18;15(9):e0233197. doi: 10.1371/journal.pone.0233197 (PMC7500604; doi:10.1371/journal.pone.0233197)
Supplement: S3 File — (XLSX) [file pone.0233197.s014.xlsx]

## Sheet: Sheet1
Gene	Genotype	TAP	Tub	TAP/Tub	Normalized
SKN7	WT	11793.2	8609.27	1.36982	1.19577
SKN7	WT	13288.8	15168.6	0.876074	0.764759
SKN7	WT	17773.4	11908.4	1.49251	1.30287
SKN7	WT	10304.5	12211.8	0.843816	0.736599
SKN7	WT	9260.08	12728.6	0.727503	0.997228
SKN7	WT	9388.08	15722.8	0.5971	0.818479
SKN7	WT	12136.9	11917.3	1.01843	1.39601
SKN7	WT	6504.71	11311.2	0.57507	0.78828
SKN7	WT	7822.24	15925.7	0.491172	0.416326
SKN7	WT	16023.9	7604.51	2.10716	1.78607
SKN7	WT	15595.2	16573	0.940996	0.797605
SKN7	WT	3802.12	8226.46	0.462182	0.543793
SKN7	WT	23007.7	15918	1.44539	1.70062
SKN7	WT	10749	11731.7	0.916235	1.07802
SKN7	WT	4574.32	7943.17	0.575881	0.677568
SKN7	WT	6572.63	8071.63	0.814288	0.489327
SKN7	WT	27360.8	14511	1.88552	1.13306
SKN7	WT	15877	8019.56	1.97979	1.18971
SKN7	WT	7746.24	3918.59	1.97679	1.18791
SKN7	WT	2334.26	10325.5	0.226067	0.626233
SKN7	WT	9469.97	19392.4	0.488334	1.35274
SKN7	WT	5572.73	15508	0.359346	0.995429
SKN7	WT	3173.86	8572.53	0.370236	1.0256
SKN7	WT	22219.5	11133	1.99583	1.17582
SKN7	WT	14166.1	11096.6	1.27662	0.752102
SKN7	WT	24527.3	12512	1.96031	1.15489
SKN7	WT	19087.6	12260.4	1.55685	0.917196
SKN7	WT	11536.3	7889.32	1.46227	1.18866
SKN7	WT	8037.22	10519.4	0.764035	0.621074
SKN7	WT	13829	11628.3	1.18925	0.96673
SKN7	WT	16061	10670.6	1.50517	1.22354
SKN7	WT	10468.7	8325.88	1.25736	1.1866
SKN7	WT	11717.6	8632	1.35746	1.28106
SKN7	WT	4742.69	5359.15	0.88497	0.835164
SKN7	WT	2976.79	4029.5	0.73875	0.697173
SKN7	WT	4251.23	8132.76	0.522728	0.783317
SKN7	WT	4201.23	7143.76	0.588097	0.881274
SKN7	WT	2609.62	4402.57	0.592749	0.888245
SKN7	WT	3568.69	3695.33	0.965731	1.44716
SKN7	GCNpm	8120.15	12165.8	0.667456	0.582648
SKN7	GCNpm	3701.47	14721.1	0.251439	0.219491
SKN7	GCNpm	807.82	6637.02	0.121714	0.106249
SKN7	GCNpm	861.113	10589.9	0.0813148	0.0709828
SKN7	GCNpm	1940.26	4062.91	0.477553	0.450676
SKN7	GCNpm	1572.31	3559.08	0.441773	0.41691
SKN7	GCNpm	4522.69	6751.05	0.669924	0.63222
SKN7	GCNpm	4670.98	7105.88	0.65734	0.620345
SKN7	GCNi	8979.51	9964.82	0.901121	0.541507
SKN7	GCNi	5909.68	11229.4	0.526268	0.316248
SKN7	GCNi	13462.9	18675.4	0.720891	0.433202
SKN7	GCNi	6033.51	15198.8	0.396972	0.238551
SKN7	GCNi	5946.56	11844.6	0.50205	0.295775
SKN7	GCNi	3896.3	14803.9	0.263194	0.155057
SKN7	GCNi	2396.57	12660.7	0.189292	0.111519
SKN7	GCNi	695.335	13699.3	0.0507568	0.0299026
SKN7	G2	19670.5	19443.2	1.01169	2.8025
SKN7	G2	12200.7	15199.9	0.802684	2.22353
SKN7	G2	34632.8	22968.2	1.50786	4.17694
SKN7	G2	17080.4	14431.2	1.18357	3.27863
SKN7	G2	7656.34	11454.1	0.668437	0.543364
SKN7	G2	17063.2	10602.7	1.60932	1.3082
SKN7	G2	15341.6	12149.5	1.26273	1.02646
SKN7	G2	19955.3	12495.5	1.597	1.29818
SKN7	A-rich	5217.93	9056.27	0.576168	0.789786
SKN7	A-rich	2970.5	4434.76	0.669821	0.918161
SKN7	A-rich	8626.12	8300.73	1.0392	1.42449
SKN7	A-rich	4427.52	5945.12	0.744731	1.02084
SKN7	A-rich	12486.8	4919.98	2.53798	3.8032
SKN7	A-rich	12908	5038.69	2.56179	3.83888
SKN7	A-rich	14216.6	9185.54	1.54771	2.31928
SKN7	A-rich	9634.73	8006	1.20344	1.80337
HMT1	WT	13682.9	6979.2	1.96053	1.39781
HMT1	WT	15200.4	11359.5	1.33813	0.954053
HMT1	WT	16126.3	15615.3	1.03272	0.736306
HMT1	WT	14831.3	11596.9	1.27891	0.911831
HMT1	WT	9864.46	4781.35	2.06311	1.27499
HMT1	WT	12922.3	8237.44	1.56873	0.969463
HMT1	WT	17460	12847.5	1.35902	0.839865
HMT1	WT	16057	10836.8	1.48171	0.915684
HMT1	WT	12455.7	9012.02	1.38211	1.12815
HMT1	WT	10551.3	7621.66	1.38438	1.13
HMT1	WT	10069.3	9016.32	1.11679	0.911577
HMT1	WT	13060.7	12840	1.01719	0.830278
HMT1	WT	15749.9	7369.73	2.13711	0.972734
HMT1	WT	12159	12185.2	0.997846	0.454184
HMT1	WT	16587.6	5904.25	2.80943	1.27875
HMT1	WT	11432.8	4020.47	2.84365	1.29433
HMT1	WT	7276.15	3678.35	1.9781	1.25401
HMT1	WT	18815.8	14814.7	1.27008	0.805161
HMT1	WT	11717.7	9415.17	1.24455	0.788976
HMT1	WT	8787.53	4836.37	1.81697	1.15186
HMT1	GCNpm	1993.69	6894.78	0.289159	0.236025
HMT1	GCNpm	2154.52	6493.25	0.331809	0.270838
HMT1	GCNpm	4612	7822.61	0.589574	0.481238
HMT1	GCNpm	9212.17	7742.2	1.18986	0.971224
HMT1	GCNpm	6581.73	5668.95	1.16101	0.528452
HMT1	GCNpm	8840.34	10248.2	0.862626	0.392637
HMT1	GCNpm	10667.4	11987.4	0.889884	0.405044
HMT1	GCNpm	11340.4	12932.6	0.876883	0.399126
HMT1	G2	11302.2	5665.71	1.99485	1.2328
HMT1	G2	7380.22	1391.6	5.30341	3.27747
HMT1	G2	9996.29	3700.4	2.70141	1.66945
HMT1	G2	8849.63	7267.37	1.21772	0.752543
HMT1	G2	9921.92	3537.76	2.80458	1.77795
HMT1	G2	6775.02	1423.43	4.75966	3.01736
HMT1	G2	14564.5	2847.57	5.11471	3.24244
HMT1	G2	14126.7	7796.97	1.81182	1.14859
HMT1	C1	11705.7	5494.3	2.13051	1.519
HMT1	C1	10638	5606.54	1.89743	1.35282
HMT1	C1	11174.1	9867.63	1.1324	0.807376
HMT1	C1	8213.39	6852.9	1.19853	0.854522
HMT1	C1	19310.1	15757.9	1.22542	0.776851
HMT1	C1	4945.32	2154.08	2.29579	1.4554
HMT1	C1	4647.54	1644.13	2.82674	1.792
HMT1	C1	7170.9	3414.64	2.10005	1.33131
