# Supplementary material for: GCN sensitive protein translation in yeast
Source: PLoS One. 2020 Sep 18;15(9):e0233197. doi: 10.1371/journal.pone.0233197 (PMC7500604; doi:10.1371/journal.pone.0233197)
Supplement: S4 File — (XLSX) [file pone.0233197.s015.xlsx]

## Sheet: qPCR
SKN7								HMT1
	Sample	TAP_CT	ALG9_CT	delCT	2^-dCt	FC	Log2FC		Sample	TAP_CT	ALG9_CT	delCT	2^-dCt	FC	Log2FC
	WT	23.9423	20.7205	3.22178	0.107188	0.0676083	-3.88666		WT	19.0715	22.0225	-2.95096	7.73266	2.07595	1.05377
	WT	23.2989	21.5728	1.72604	0.302281	0.190661	-2.39092		WT	20.6571	23.2314	-2.57428	5.95573	1.59891	0.677088
	WT	22.1748	21.2072	0.967667	0.511332	0.322519	-1.63254		WT	20.0001	22.6212	-2.62114	6.15237	1.6517	0.723954
	WT	21.6227	20.4404	1.18232	0.440641	0.277931	-1.8472		WT	19.927	21.3883	-1.46133	2.75362	0.739253	-0.435859
	WT	20.4712	20.3668	0.104393	0.930196	0.586715	-0.769269		WT	19.2799	22.9717	-3.69181	12.9225	3.46925	1.79462
	WT	20.7247	20.5695	0.155217	0.897997	0.566406	-0.820093		WT	19.7375	21.3889	-1.65147	3.14155	0.843398	-0.245715
	WT	21.1514	20.6343	0.517155	0.698749	0.440731	-1.18203		WT	19.7369	22.503	-2.76609	6.80263	1.82627	0.868904
	WT	24.1302	22.4483	1.68194	0.311663	0.196579	-2.34682		WT	22.749	22.1561	0.592929	0.662996	0.177992	-2.49012
	WT	24.5957	22.6889	1.90676	0.266691	0.168213	-2.57164		WT	21.5362	21.3172	0.218943	0.859195	0.230664	-2.11613
	WT	26.154	24.078	2.07594	0.23718	0.1496	-2.74082		WT	21.3016	21.589	-0.287415	1.22045	0.327649	-1.60978
	WT	24.9792	22.1236	2.85555	0.138164	0.087146	-3.52042		WT	22.6363	21.8911	0.745111	0.596622	0.160173	-2.6423
	WT	20.0431	18.832	1.21104	0.431957	0.272454	-1.87592		WT	22.0593	21.575	0.484325	0.714831	0.191908	-2.38152
	WT	20.1755	19.2045	0.970996	0.510154	0.321776	-1.63587		WT	20.5924	21.3647	-0.772291	1.70798	0.458534	-1.1249
	WT	20.4689	20.9797	-0.510789	1.42483	0.898701	-0.154087		WT	22.3037	22.1913	0.112405	0.925045	0.248343	-2.00959
	WT	18.6755	21.1136	-2.43813	5.41939	3.41824	1.77325		GCNpm	20.3862	21.8348	-1.44865	2.72952	0.732782	-0.448544
	WT	21.9	21.7075	0.192475	0.875103	0.551965	-0.857351		GCNpm	19.8644	21.996	-2.13168	4.38226	1.17649	0.234486
	WT	21.2962	21.2011	0.0951176	0.936196	0.590499	-0.759993		GCNpm	19.6849	21.8846	-2.19968	4.59378	1.23327	0.302493
	WT	21.4484	22.093	-0.644552	1.56325	0.986012	-0.0203234		GCNpm	20.3852	22.7584	-2.37327	5.18116	1.39096	0.476085
	WT	21.9738	22.1447	-0.170828	1.1257	0.71003	-0.494048		GCNpm	21.1707	21.4907	-0.319991	1.24832	0.335132	-1.5772
	A-rich	24.1019	21.6	2.50187	0.176548	0.111357	-3.16674		GCNpm	19.178	21.9275	-2.74942	6.72446	1.80529	0.852229
	A-rich	22.7625	21.5173	1.2452	0.421851	0.266079	-1.91007		GCNpm	20.1938	21.699	-1.50516	2.83857	0.762058	-0.392026
	A-rich	24.8576	22.2854	2.57228	0.168138	0.106052	-3.23716		GCNpm	19.3271	22.5256	-3.19848	9.17993	2.4645	1.30129
	A-rich	23.4321	21.0208	2.41131	0.187985	0.11857	-3.07619		G2	22.753	22.0229	0.730086	0.602868	0.161849	-2.62728
	A-rich	20.0111	23.7656	-3.75446	13.496	8.51252	3.08959		G2	22.0175	21.819	0.198532	0.871437	0.233951	-2.09572
	A-rich	18.93	20.7874	-1.85734	3.62339	2.28543	1.19246		G2	21.7577	21.3213	0.436385	0.738984	0.198392	-2.33357
	A-rich	17.4336	20.4419	-3.00829	8.04611	5.07503	2.34342		G2	22.4119	21.953	0.458881	0.72755	0.195322	-2.35607
	A-rich	18.7652	21.0639	-2.29872	4.92021	3.10339	1.63384		G2	23.0836	24.1648	-1.08113	2.1157	0.567992	-0.816057
	A-rich	22.9113	22.7549	0.156366	0.897282	0.565955	-0.821242		G2	21.4547	22.0962	-0.641479	1.55993	0.418787	-1.25571
	A-rich	22.2375	21.9353	0.302239	0.810993	0.511528	-0.967115		G2	21.074	22.0132	-0.93921	1.91748	0.514777	-0.95798
	A-rich	21.8869	22.2818	-0.394844	1.3148	0.829301	-0.270032		G2	22.6909	23.0322	-0.341277	1.26688	0.340113	-1.55591
	A-rich	22.7373	22.6804	0.0569076	0.961322	0.606347	-0.721783		C1	23.5698	22.9501	0.619735	0.650791	0.174715	-2.51692
	GCNi	19.9838	20.6862	-0.702324	1.62712	1.0263	0.0374483		C1	24.1198	23.0415	1.07832	0.473581	0.12714	-2.97551
	GCNi	20.8119	20.4266	0.385222	0.765661	0.482935	-1.0501		C1	22.2858	21.9667	0.319099	0.80157	0.215194	-2.21629
	GCNi	19.535	19.7632	-0.228132	1.17132	0.7388	-0.436743		C1	21.769	22.5382	-0.76918	1.7043	0.457547	-1.12801
	GCNi	21.4349	21.2748	0.160089	0.89497	0.564496	-0.824964		C1	21.9771	22.5342	-0.557096	1.47131	0.394995	-1.34009
	GCNi	20.5365	19.8346	0.701933	0.614748	0.387748	-1.36681		C1	21.8571	22.2132	-0.356146	1.28	0.343637	-1.54104
	GCNi	21.5194	20.3484	1.17103	0.444103	0.280115	-1.83591		C1	22.2895	22.972	-0.682519	1.60494	0.430871	-1.21467
	GCNi	21.1353	20.8471	0.288238	0.818902	0.516517	-0.953113
	GCNpm	25.4859	21.7679	3.71805	0.0759901	0.0479302	-4.38292				STDEV
	GCNpm	26.0584	22.4148	3.64363	0.0800128	0.0504675	-4.3085				0.643052
	GCNpm	30.4892	25.5946	4.89457	0.0336192	0.0212051	-5.55945
	GCNpm	23.4116	23.9736	-0.561937	1.47625	0.931135	-0.102938
	GCNpm	21.5804	24.258	-2.67755	6.39768	4.03529	2.01267
	GCNpm	21.3882	24.7121	-3.32391	10.0138	6.31611	2.65904
	GCNpm	21.7218	21.9519	-0.230113	1.17293	0.739815	-0.434763
	GCNpm	22.2166	22.379	-0.162385	1.11914	0.705887	-0.502491
	GCNpm	22.6798	22.3759	0.303893	0.810064	0.510942	-0.968769
	GCNpm	22.5349	21.7498	0.785125	0.580302	0.366021	-1.45
	G2	21.4398	20.6154	0.82442	0.564709	0.356186	-1.4893
	G2	22.2675	21.3298	0.937717	0.522058	0.329285	-1.60259
	G2	22.9717	20.9597	2.01207	0.247918	0.156372	-2.67694
	G2	31.5412	21.1686	10.3727	0.000754246	0.000475735	-11.0376
	G2	22.2101	20.393	1.81713	0.283785	0.178995	-2.48201
	G2	22.4712	21.2288	1.24235	0.422684	0.266605	-1.90722
	G2	19.7514	19.8471	-0.0956964	1.06858	0.674	-0.569179
	G2	21.0932	19.9277	1.16552	0.445804	0.281188	-1.8304
			STDEV
			1.34787
