# Supplementary material for: GCN sensitive protein translation in yeast
Source: PLoS One. 2020 Sep 18;15(9):e0233197. doi: 10.1371/journal.pone.0233197 (PMC7500604; doi:10.1371/journal.pone.0233197)
Supplement: S5 File — (XLSX) [file pone.0233197.s016.xlsx]

## Sheet: SKN7 raw data from western gels
Gene	Genotype	Hour	TAP	Tubulin	Ratio	Normalized to t=0	HMT1 Spike	TAP/HMT1 Ratio	Normalized to t=0
SKN7	WT	0	10101.8	1363.55	7.40848	1	9015.85	1.12045	1
SKN7	WT	3	15812.3	2846.45	5.55509	0.749828	12413.6	1.27378	1.13685
SKN7	WT	6	13676.4	4968.4	2.75268	0.371558	15067.5	0.907679	0.810101
SKN7	WT	0	15522.3	5729.86	2.70902	1	14309.5	1.08476	1
SKN7	WT	3	15022.7	7784.28	1.92988	0.712391	13412.6	1.12005	1.03253
SKN7	WT	6	17146.2	9973.64	1.71916	0.634605	13875.2	1.23575	1.1392
SKN7	WT	0	16214.3	8321.57	1.94847	1	14789.7	1.09632	1
SKN7	WT	3	16518	8552.47	1.93138	0.99123	15933	1.03672	0.945633
SKN7	WT	6	17214.8	6890.59	2.4983	1.28219	15320.2	1.12366	1.02494
SKN7	WT	0	15725.1	2128.91	7.38643	1	13554.6	1.16013	1
SKN7	WT	3	18162.1	3305.86	5.4939	0.743782	10858.1	1.67268	1.4418
SKN7	WT	6	14483.1	2876.57	5.03487	0.681637	11460.4	1.26375	1.08932
SKN7	A-rich	0	5182.73	6180.93	0.838503	1	5629.54	0.920632	1
SKN7	A-rich	3	9652.92	8725.64	1.10627	1.31934	9115.54	1.05895	1.15025
SKN7	A-rich	6	12002.5	9286.23	1.29251	1.54145	7946.59	1.5104	1.64061
SKN7	A-rich	0	11747.4	7816.76	1.50285	1	8546.54	1.37452	1
SKN7	A-rich	3	13784.3	8459.81	1.62939	1.0842	9370.95	1.47096	1.07016
SKN7	A-rich	6	11620.3	8449.47	1.37527	0.915112	10194.6	1.13985	0.829272
SKN7	A-rich	0	12199	8298.52	1.47002	1	8641.52	1.41168	1
SKN7	A-rich	3	14154	8069.69	1.75397	1.19316	10259.6	1.37958	0.977262
SKN7	A-rich	6	15119.5	5219.03	2.89699	1.97071	7822.98	1.9327	1.36908
SKN7	A-rich	0	11292.9	3550.03	3.18108	1	7406.35	1.52476	1
SKN7	A-rich	3	9214.08	3660.57	2.51712	0.791278	7167.47	1.28554	0.843109
SKN7	A-rich	6	5476.71	2757.15	1.98636	0.624431	5977.05	0.916289	0.600939
Gene	Genotype	Hour	TAP	HMT1 Spike	Ratio	Normalized to t=0
SKN7	WT	0	3451.1	6303.78	0.547466	1
SKN7	WT	3	4724.76	7136.61	0.662046	1.20929
SKN7	WT	6	5746.93	2976.28	1.93091	3.527
SKN7	WT	0	6034.42	163.192	36.9774	BAD CONTROL
SKN7	WT	3	8206.25	3612.76	2.27146	BAD CONTROL
SKN7	WT	6	10267.7	10397.1	0.987558	BAD CONTROL
SKN7	WT	0	15765.3	16269.1	0.969035	1
SKN7	WT	3	6763.66	17217.5	0.392837	0.40539
SKN7	WT	6	11125.7	14982.9	0.74256	0.766288
SKN7	WT	0	14667.3	14837.1	0.988561	1
SKN7	WT	3	9557.02	11207.7	0.852721	0.862588
SKN7	WT	6	10851.2	13766.7	0.78822	0.797342
SKN7	GCNi	0	14746.2	5166.76	2.85405	1
SKN7	GCNi	3	6450.54	10252.4	0.629176	0.22045
SKN7	GCNi	6	7681.97	11774.6	0.652419	0.228594
SKN7	GCNi	0	23005.8	12634.3	1.82091	1
SKN7	GCNi	3	3114.71	12848.4	0.242419	0.133131
SKN7	GCNi	6	6019.07	11712	0.513923	0.282234
SKN7	GCNi	0	15498.7	10016.1	1.54738	1
SKN7	GCNi	3	2776.69	7022	0.395427	0.255545
SKN7	GCNi	6	2929.28	6489.59	0.451381	0.291706
SKN7	GCNi	0	10873.6	4517.81	2.40683	1
SKN7	GCNi	3	3637.76	3434.33	1.05924	0.440097
SKN7	GCNi	6	2370.03	4016.86	0.590021	0.245145
SKN7	WT	0	5971.37	10493.9	0.569032	1
SKN7	WT	3	5637.95	9050.2	0.622965	1.09478
SKN7	WT	6	6937.49	9598.85	0.722741	1.27012
SKN7	WT	0	15383.4	11573.8	1.32916	1
SKN7	WT	3	15183.2	12512.5	1.21345	0.912942
SKN7	WT	6	15587.4	10925.3	1.42672	1.0734
SKN7	WT	0	10961.9	9122.51	1.20163	1
SKN7	WT	3	10344.3	10102.7	1.02392	0.852106
SKN7	WT	6	17306.3	10677.6	1.62081	1.34884
SKN7	WT	0	16724.4	11583.3	1.44384	1
SKN7	WT	3	15308.9	12161.5	1.2588	0.871839
SKN7	WT	6	14947.1	11958.9	1.24987	0.865653
SKN7	GCNpm	0	9528.2	13395.3	0.71131	1
SKN7	GCNpm	3	9540.61	13816.4	0.69053	0.970787
SKN7	GCNpm	6	8102.37	13723.7	0.590391	0.830006
SKN7	GCNpm	0	9727.22	15592.3	0.623847	1
SKN7	GCNpm	3	8383.44	16171.4	0.51841	0.83099
SKN7	GCNpm	6	8266.15	17307.4	0.477608	0.765585
SKN7	GCNpm	0	16473.1	15477.6	1.06432	1
SKN7	GCNpm	3	15206.5	15094.6	1.00741	0.94653
SKN7	GCNpm	6	13718.8	16769.9	0.818061	0.768624
SKN7	GCNpm	0	14954.3	15693.1	0.952923	1
SKN7	GCNpm	3	7799.44	15859.7	0.491776	0.516071
SKN7	GCNpm	6	5228.12	13469.4	0.38815	0.407325
SKN7	WT	0	4992.78	4576	1.09108	1
SKN7	WT	3	3043.22	3744.59	0.812699	0.744858
SKN7	WT	6	6374.27	7920.37	0.804794	0.737613
SKN7	WT	9	10517.6	11376	0.924544	0.847366
SKN7	WT	0	19023.1	13388	1.42091	1
SKN7	WT	3	11393.1	10039.7	1.1348	0.798646
SKN7	WT	6	7619.95	11504.7	0.662332	0.466133
SKN7	WT	9	11056.9	12176.6	0.908046	0.63906
SKN7	WT	0	14607.5	10261.9	1.42347	1
SKN7	WT	3	10339	8143.42	1.26961	0.891913
SKN7	WT	6	7595.02	6659.18	1.14054	0.801235
SKN7	WT	9	8101.1	6529.49	1.24069	0.871597
SKN7	G2	0	2847.05	5168.12	0.550887	1
SKN7	G2	3	3562.3	10092.6	0.35296	0.640712
SKN7	G2	6	4274.59	12961.4	0.329795	0.598661
SKN7	G2	9	6071	15400.8	0.3942	0.715573
SKN7	G2	0	12204.3	16834.9	0.724941	1
SKN7	G2	3	7626.85	18592.5	0.410211	0.565855
SKN7	G2	6	9838.56	19825.3	0.496264	0.684558
SKN7	G2	9	11493.1	16809.1	0.683742	0.943169
SKN7	G2	0	15831.2	15939.2	0.993224	1
SKN7	G2	3	7833.61	13283.2	0.58974	0.593763
SKN7	G2	6	7602.2	14429.3	0.526859	0.530453
SKN7	G2	9	4674.59	8528.17	0.548135	0.551875
SKN7	WT	0	6358.25	11511	0.552364	1
SKN7	WT	3	6285.12	13188.7	0.476553	0.862751
SKN7	WT	6	11628.7	11557.2	1.00618	1.82159
SKN7	WT	0	10290	8253.32	1.24677	1
SKN7	WT	3	9937.58	14770.7	0.67279	0.539627
SKN7	WT	6	14076.4	15198.6	0.926163	0.742851
SKN7	WT	0	11530.2	12343.6	0.934104	1
SKN7	WT	3	6609.61	15382.4	0.429687	0.459999
SKN7	WT	6	9380.44	11648.7	0.805281	0.862089
SKN7	WT	0	10555.4	9594.32	1.10018	1
SKN7	WT	3	7885.8	8458.3	0.932316	0.847424
SKN7	WT	6	20066.8	4714.76	4.25617	3.86863
SKN7	GCNi	0	3929.22	7900.54	0.497336	1
SKN7	GCNi	3	2346.91	11031.5	0.212747	0.427772
SKN7	GCNi	6	1865.5	11712.8	0.15927	0.320246
SKN7	GCNi	0	13301.8	9426.9	1.41105	1
SKN7	GCNi	3	4768.69	10314.7	0.462322	0.327644
SKN7	GCNi	6	3922.45	9949.12	0.39425	0.279402
SKN7	GCNi	0	10397.2	10714.3	0.970399	1
SKN7	GCNi	3	4459.57	11418.3	0.390563	0.402477
SKN7	GCNi	6	2859.2	10827.3	0.264073	0.272128
SKN7	GCNi	0	7756.93	10593.8	0.732212	1
SKN7	GCNi	3	3332.74	12108.8	0.275233	0.375893
SKN7	GCNi	6	524.678	12828	0.0409011	0.0558597

## Sheet: SKN7 data inputs for Fig 5C
Gene	Genotype	Hour	Normalized to t=0	Normalized to WT Average	log2	WT Average
SKN7	WT	3	1.20929	1.36807	0.452137	0.883943
SKN7	WT	3	0.40539	0.458615	-1.12464
SKN7	WT	3	0.862588	0.975842	-0.0352805
SKN7	WT	3	1.09478	1.23852	0.308616
SKN7	WT	3	0.912942	1.03281	0.0465703
SKN7	WT	3	0.852106	0.963983	-0.0529205
SKN7	WT	3	0.871839	0.986307	-0.0198919
SKN7	WT	3	0.744858	0.842655	-0.246987
SKN7	WT	3	0.798646	0.903504	-0.146397
SKN7	WT	3	0.891913	1.00902	0.0129508
SKN7	WT	3	1.13685	1.28611	0.363014
SKN7	WT	3	1.03253	1.1681	0.224163
SKN7	WT	3	0.945633	1.06979	0.097328
SKN7	WT	3	1.4418	1.6311	0.705847
SKN7	GCNi	3	0.22045	0.249394	-2.0035
SKN7	GCNi	3	0.133131	0.15061	-2.73111
SKN7	GCNi	3	0.255545	0.289097	-1.79037
SKN7	GCNi	3	0.440097	0.497879	-1.00613
SKN7	GCNpm	3	0.970787	1.09825	0.135202
SKN7	GCNpm	3	0.83099	0.940094	-0.0891224
SKN7	GCNpm	3	0.94653	1.0708	0.0986952
SKN7	GCNpm	3	0.516071	0.583829	-0.776382
SKN7	G2	3	0.640712	0.724834	-0.464277
SKN7	G2	3	0.565855	0.640149	-0.643521
SKN7	G2	3	0.593763	0.671721	-0.574066
SKN7	A-rich	3	1.15025	1.30127	0.379918
SKN7	A-rich	3	1.07016	1.21067	0.275807
SKN7	A-rich	3	0.977262	1.10557	0.144793
SKN7	A-rich	3	0.843109	0.953805	-0.068234
SKN7	WT	3	0.862751	0.976026	-0.035008
SKN7	WT	3	0.539627	0.610478	-0.71199
SKN7	WT	3	0.459999	0.520394	-0.942323
SKN7	WT	3	0.847424	0.958687	-0.0608687
SKN7	GCNi	3	0.427772	0.483936	-1.04711
SKN7	GCNi	3	0.327644	0.370662	-1.43183
SKN7	GCNi	3	0.402477	0.45532	-1.13505
SKN7	GCNi	3	0.375893	0.425246	-1.23363

## Sheet: HMT1 raw data from western gels
Gene	Genotype	Hour	TAP	Tubulin	Ratio	Normalized to t=0
HMT1	WT	0	15513.1	8420.51	1.8423	1
HMT1	WT	3	15796.9	14902.4	1.06002	0.575382
HMT1	WT	6	15347.7	17594	0.872322	0.473497
HMT1	WT	0	15791	16158.9	0.977237	1
HMT1	WT	3	9614.73	12328.1	0.779904	0.798071
HMT1	WT	6	10600.9	15326	0.691689	0.707801
HMT1	WT	0	10892.9	16798.5	0.648444	1
HMT1	WT	3	6815.42	16283.9	0.418537	0.645448
HMT1	WT	6	9190.78	16078.8	0.57161	0.881511
HMT1	WT	0	10205.6	13220.2	0.771973	1
HMT1	WT	3	11108.1	13831.5	0.803104	1.04033
HMT1	WT	6	10947.1	11978.2	0.913917	1.18387
HMT1	G2	0	6570.54	7638.56	0.86018	1
HMT1	G2	3	7032.59	7557.68	0.930522	1.08178
HMT1	G2	6	7470.59	9050.97	0.825391	0.959555
HMT1	G2	0	8716.66	7459.32	1.16856	1
HMT1	G2	3	10524.8	10964.6	0.959891	0.821431
HMT1	G2	6	12412.4	13333	0.930953	0.796667
HMT1	G2	0	10219.9	10657.3	0.958961	1
HMT1	G2	3	12281.3	16068	0.764332	0.797042
HMT1	G2	6	12437.7	17340.6	0.717261	0.747957
HMT1	G2	0	10659.3	12084.8	0.882043	1
HMT1	G2	3	11853	12909	0.918195	1.04099
HMT1	G2	6	14788.9	13045.8	1.13361	1.28521
HMT1	WT	0	7370.12	8192.22	0.89965	1
HMT1	WT	3	7627.42	10794.3	0.706613	0.785431
HMT1	WT	6	10631.9	12761	0.833153	0.926086
HMT1	WT	0	10883.9	11504.4	0.946065	1
HMT1	WT	3	14404.5	16684.6	0.863343	0.912561
HMT1	WT	6	12017.7	15497.5	0.775459	0.819667
HMT1	WT	0	11408	12750.1	0.89474	1
HMT1	WT	3	15280.3	16264	0.939516	1.05004
HMT1	WT	6	12893.8	13782.3	0.935534	1.04559
HMT1	WT	0	11563.9	11468.2	1.00834	1
HMT1	WT	3	11580.5	14484.3	0.799521	0.792909
HMT1	WT	6	9676.44	10489.3	0.922507	0.914877
HMT1	GCNpm	0	5930.83	4141.12	1.43218	1
HMT1	GCNpm	3	7337.37	5625.3	1.30435	0.910747
HMT1	GCNpm	6	5101.83	4428.18	1.15213	0.804459
HMT1	GCNpm	0	8783.39	10114.4	0.868405	1
HMT1	GCNpm	3	14346.5	14622.9	0.981102	1.12977
HMT1	GCNpm	6	9238.73	8998.08	1.02675	1.18233
HMT1	GCNpm	0	13580	11118.1	1.22142	1
HMT1	GCNpm	3	16899.8	14619.9	1.15595	0.946394
HMT1	GCNpm	6	13003.6	12211.4	1.06487	0.871824
HMT1	GCNpm	0	13687.6	12524	1.09291	1
HMT1	GCNpm	3	11930.4	10164.2	1.17376	1.07398
HMT1	GCNpm	6	10914.7	8943.39	1.22042	1.11668
HMT1	WT	0	12180.6	6905.25	1.76396	1
HMT1	WT	3	9396.25	9883.73	0.950678	0.538946
HMT1	WT	6	11735.1	12697.3	0.924226	0.52395
HMT1	WT	0	14263.2	11895.6	1.19904	1
HMT1	WT	3	14495.4	13727.7	1.05592	0.880643
HMT1	WT	6	11501.3	13245.9	0.868289	0.724155
HMT1	WT	0	9907.73	9819.78	1.00896	1
HMT1	WT	3	12553.9	12025.2	1.04397	1.0347
HMT1	WT	6	8090.25	21396	0.37812	0.374764
HMT1	WT	0	5498.47	14013.1	0.392381	1
HMT1	WT	3	5631.76	13007.8	0.432953	1.1034
HMT1	WT	6	4404.42	11262.5	0.391069	0.996657
HMT1	C1	0	4919.47	4235.64	1.16145	1
HMT1	C1	3	5449.59	6172.71	0.882852	0.760131
HMT1	C1	6	5835.88	8798.95	0.663247	0.571053
HMT1	C1	0	8531.95	8947.49	0.953558	1
HMT1	C1	3	11438.7	11346.6	1.00811	1.05721
HMT1	C1	6	10270.6	11119.4	0.923663	0.968648
HMT1	C1	3	12238	10704.9	1.14322	0.807292		C1#4 has lanes mixed up: 3,0,6 hours
HMT1	C1	0	12235.9	8640.49	1.41611	1
HMT1	C1	6	14297.6	13908.8	1.02795	0.725896
HMT1	C1	0	12440.9	13170.1	0.944629	1
HMT1	C1	3	10456.5	12587.2	0.830723	0.879417
HMT1	C1	6	9211.2	10607.1	0.868398	0.9193

## Sheet: HMT1 data inputs for Fig 5D
Gene	Genotype	Hour	Normalized to t=0	Normalized to WT Average	log2	WT Average
HMT1	WT	3	0.575382	0.679728	-0.556971	0.846489
HMT1	WT	3	0.798071	0.942802	-0.0849739
HMT1	WT	3	0.645448	0.762501	-0.39119
HMT1	WT	3	1.04033	1.22899	0.297475
HMT1	WT	3	0.785431	0.92787	-0.108006
HMT1	WT	3	0.912561	1.07806	0.108431
HMT1	WT	3	1.05004	1.24047	0.310887
HMT1	WT	3	0.792909	0.936703	-0.094336
HMT1	G2	3	1.08178	1.27796	0.353839
HMT1	G2	3	0.821431	0.970398	-0.0433519
HMT1	G2	3	0.797042	0.941586	-0.0868355
HMT1	G2	3	1.04099	1.22977	0.298389
HMT1	GCNpm	3	0.910747	1.07591	0.105559
HMT1	GCNpm	3	1.12977	1.33466	0.416472
HMT1	GCNpm	3	0.946394	1.11802	0.160951
HMT1	GCNpm	3	1.07398	1.26875	0.343407
HMT1	WT	3	0.538946	0.636685	-0.651349
HMT1	WT	3	0.880643	1.04035	0.0570674
HMT1	WT	3	1.0347	1.22235	0.289652
HMT1	WT	3	1.1034	1.3035	0.382392
HMT1	C1	3	0.760131	0.897982	-0.155242
HMT1	C1	3	1.05721	1.24894	0.320704
HMT1	C1	3	0.807292	0.953696	-0.0683992
HMT1	C1	3	0.879417	1.0389	0.0550571
